# Supplementary material for: Genomic analysis reveals HDAC1 regulates clinically relevant transcriptional programs in Pancreatic cancer
Source: BMC Cancer. 2023 Nov 23;23:1137. doi: 10.1186/s12885-023-11645-0 (PMC10666341; doi:10.1186/s12885-023-11645-0)
Supplement: Supplementary file 5 — Supplementary Table 5: Gene set enrichment analysis results using 597 DEG with increased HDAC1 binding and H3K27ac acetylation in promoter. [file 12885_2023_11645_MOESM5_ESM.xlsx]

## Sheet: Sheet1
Supplementary Table 7. Comparison of GTPase activity between cell lines. P-values were calculated using an unpaired parametric t-test.
Cell Lines Compared	P-value
MP2_HDAC1_OE vs. MP2_NTC	p<0.01
MP2_HDAC1_OE vs. MP2	0.0016
MP2_HDAC1_OE vs. HDAC1_KD	p<0.0001
MP2_HDAC1_OE vs. KD_Control	0.0049
MP2_HDAC1_OE vs. MP2_HDAC1_OE + Rom	0.0002
MP2 vs. MP2_NTC	0.1783
MP2 vs. HDAC1_KD	p<0.0001
MP2_NTC vs. MP2_NTC + Rom	p<0.0001
MP2_NTC vs. HDAC1_KD	p<0.0001
