# Supplementary material for: Genomic analysis reveals HDAC1 regulates clinically relevant transcriptional programs in Pancreatic cancer
Source: BMC Cancer. 2023 Nov 23;23:1137. doi: 10.1186/s12885-023-11645-0 (PMC10666341; doi:10.1186/s12885-023-11645-0)
Supplement: Supplementary file 8 — Supplementary Table 8: Coefficient values for variables selected in the LASSO model. [file 12885_2023_11645_MOESM8_ESM.xlsx]

## Sheet: Sheet1
Supplementary Table 8. Coefficient values for variables selected in the LASSO model.
(Intercept)	ACAT1	DEPDC1B	PDIA3	PHLDB2	PRNP	PSAP	SMARCA1	TMEM41B	VASP
-0.0589371	-0.0766082	0.183614	0.0790414	-0.156211	-0.112048	-0.0843738	-0.0558937	0.204078	0.249313
